# Supplementary material for: Revealing the Real Role of Etching during Controlled Assembly of Nanocrystals Applied to Electrochemical Reduction of CO2
Source: Nanomaterials (Basel). 2022 Jul 24;12(15):2546. doi: 10.3390/nano12152546 (PMC9332456; doi:10.3390/nano12152546)
Supplement: Supplementary file 1 [file nanomaterials-12-02546-s001.zip]

Archive with 1 entries (1 files):
- nanomaterials-1715503-supplementary.pdf
